# Supplementary material for: SNX10 Is Involved in Ovarian Cancer Cell Metastasis by Repolarizing Tumor-Associated Macrophages Through mTOR1/Lysosomes Pathway
Source: Biomedicines. 2025 Apr 23;13(5):1021. doi: 10.3390/biomedicines13051021 (PMC12109050; doi:10.3390/biomedicines13051021)
Supplement: Supplementary file 1 [file biomedicines-13-01021-s001.zip]

Archive with 3 entries (3 files):
- Figure S1.tif
- File S1. WB original data.pdf
- Table S1.xlsx
