# Supplementary material for: SNX10 Is Involved in Ovarian Cancer Cell Metastasis by Repolarizing Tumor-Associated Macrophages Through mTOR1/Lysosomes Pathway
Source: Biomedicines. 2025 Apr 23;13(5):1021. doi: 10.3390/biomedicines13051021 (PMC12109050; doi:10.3390/biomedicines13051021)
Supplement: Supplementary file 1 [file biomedicines-13-01021-s001.zip › Table S1.xlsx]

## Sheet: cisplatin concentration
	cell line	cisplatin concentration gradients
	A2780	187.5um	100um	50um	25um	10um	1um
	A2780/CP70	1.5M	750uM	375um	187.5um	100um	50um	25um

## Sheet: cck8-OD 
	2780	1	2	3	4	5	6	7	8	9	10	11	12
	A	0.049	0.048	0.048	0.05	0.047	0.047	0.048	0.048	0.048	0.048	0.048	0.055	450
	B	0.048	0.225	0.249	0.278	0.28	0.814	1.29	1.512	1.41	0.215	0.052	1.486	450
	C	0.047	0.244	0.268	0.364	0.514	1.116	1.378	1.53	1.493	0.218	0.055	0.102	450
	D	0.049	0.259	0.267	0.294	0.651	1.174	1.715	1.968	1.352	0.216	0.05	0.052	450
	E	0.051	0.249	0.288	0.32	0.657	1.109	1.789	1.849	1.547	0.218	0.049	0.051	450
	F	0.05	0.236	0.255	0.308	0.638	1.125	1.619	1.81	1.506	0.22	0.05	0.049	450
	G	0.051	0.225	0.243	0.287	0.407	0.824	1.189	1.368	1.418	0.221	0.049	0.053	450
	H	0.049	0.048	0.049	0.049	0.049	0.048	0.048	0.049	0.048	0.049	0.048	0.049	450
			187.5um	100um	50um	25um	10um	1um	0um	0um
	A2780/cp70	1	2	3	4	5	6	7	8	9	10	11	12
	A	0.048	0.047	0.048	0.048	0.048	0.048	0.048	0.049	0.048	0.05	0.048	0.048	450
	B	0.048	0.238	0.249	0.251	0.344	0.784	0.6	1.911	3.099	0.216	0.051	0.085	450
	C	0.047	0.265	0.27	0.283	0.327	0.607	0.581	1.575	2.205	0.218	0.053	0.179	450
	D	0.048	0.256	0.27	0.277	0.291	0.702	0.517	1.704	2.861	0.221	0.05	0.144	450
	E	0.051	0.26	0.272	0.284	0.349	0.762	0.511	1.543	2.745	0.219	0.05	0.165	450
	F	0.048	0.247	0.262	0.261	0.322	0.895	0.626	1.393	2.403	0.221	0.049	0.124	450
	G	0.048	0.242	0.257	0.257	0.358	0.963	0.606	1.595	2.83	0.219	0.049	0.055	450
	H	0.048	0.049	0.05	0.048	0.048	0.048	0.049	0.048	0.048	0.049	0.05	0.05	450
			1.5M	750uM	375um	187.5um	100um	50um	25um	0um
